# Supplementary material for: Genetic Diversity and Population Structure in Seven Lipizzan Populations Based on Microsatellite Genotyping
Source: Animals (Basel). 2026 May 15;16(10):1516. doi: 10.3390/ani16101516 (PMC13203804; doi:10.3390/ani16101516)
Supplement: Supplementary file 1 [file animals-16-01516-s001.zip]

Archive with 1 entries (1 files):
- animals-4258348-supplementary.pdf
